# Supplementary material for: The Association of Minimally Invasive Surgical Approaches and Mortality in Patients with Malignant Pleuropericarditis—A 10 Year Retrospective Observational Study
Source: Medicina (Kaunas). 2022 May 27;58(6):718. doi: 10.3390/medicina58060718 (PMC9229806; doi:10.3390/medicina58060718)
Supplement: Supplementary file 1 [file medicina-58-00718-s001.zip]

Archive with 1 entries (1 files):
- medicina-1672585-supplementary.pdf
